# Supplementary material for: Pooled Antibiotic Susceptibility Testing for Polymicrobial UTI Performs Within CLSI Validation Standards
Source: Antibiotics (Basel). 2025 Feb 1;14(2):143. doi: 10.3390/antibiotics14020143 (PMC11852178; doi:10.3390/antibiotics14020143)
Supplement: Supplementary file 1 [file antibiotics-14-00143-s001.zip]

Archive with 1 entries (1 files):
- antibiotics-3390593-supplementary.pdf
